# Supplementary material for: Long-Term Correction of Nasolabial Folds Using Poly-L-Lactic Acid Microspheres: A Multicenter, Double-Blinded, Randomized Trial
Source: Aesthet Surg J Open Forum. 2026 Jan 13;8:ojag001. doi: 10.1093/asjof/ojag001 (PMC12903950; doi:10.1093/asjof/ojag001)
Supplement: ojag001_Supplementary_Data [file ojag001_supplementary_data.zip]

Archive with 10 entries (10 files):
- Appendix.docx
- Supplemental Figure 1.docx
- Supplemental Table 1.docx
- Supplemental Table 2.docx
- Supplemental Table 3.docx
- Supplemental Table 4.docx
- Supplemental Table 5.docx
- Supplemental Table 6.docx
- Supplemental Table 7.docx
- Supplemental Table 8.docx
